# Supplementary material for: Epigenetic Regulation Mediated by Methylation in the Pathogenesis and Precision Medicine of Rheumatoid Arthritis
Source: Front Genet. 2020 Aug 4;11:811. doi: 10.3389/fgene.2020.00811 (PMC7417338; doi:10.3389/fgene.2020.00811)
Supplement: TABLE S1 — Interaction network among rheumatoid arthritis differential methylation genes. [file Table_1.xlsx]

## Sheet: Sheet1
AHR	activation	AHR
AHR	expression	FOXP3
AHR	expression	IFNG
AHR	localization	AHR
AHR	molecular cleavage	AHR
AHR	protein-protein interactions	AHR
AHR	regulation of binding	AHR
AHR	translocation	AHR
AHR	ubiquitination	AHR
AZU1	translocation	AZU1
CCR6	expression	IFNG
CD86	activation	CTLA4
CD86	activation	IFNG
CD86	expression	CD86
CD86	expression	CTLA4
CD86	expression	IFNG
CD86	localization	IFNG
CD86	molecular cleavage	CD86
CD86	protein-protein interactions	CTLA4
CD86	regulation of binding	CD86
CD86	ubiquitination	CD86
CTLA4	expression	AHR
CTLA4	expression	CD86
CTLA4	expression	FOLR3
CTLA4	expression	FOXP3
CTLA4	expression	IFNG
CTLA4	localization	IFNG
CTLA4	molecular cleavage	CTLA4
CTLA4	protein-protein interactions	CD86
CTLA4	protein-protein interactions	CTLA4
CTLA4	protein-protein interactions	IFNG
CTLA4	regulation of binding	CD86
CTLA4	regulation of binding	CTLA4
CTLA4	translocation	CTLA4
CYP2E1	activation	CYP2E1
CYP2E1	molecular cleavage	CYP2E1
DDR1	protein-protein interactions	DDR1
DNMT1	activation	DNMT1
DNMT1	expression	CMTM5
DNMT1	expression	DNMT1
DNMT1	expression	FOXP3
DNMT1	expression	IFNG
DNMT1	expression	PRDM16
DNMT1	modification	EN1
DNMT1	protein-DNA interactions	FOXP3
DNMT1	protein-protein interactions	DNMT1
DNMT1	regulation of binding	DNMT1
DOK7	protein-protein interactions	DOK7
FOXP3	expression	CTLA4
FOXP3	expression	FOXP3
FOXP3	expression	IFNG
FOXP3	localization	IFNG
FOXP3	protein-DNA interactions	CTLA4
FOXP3	protein-DNA interactions	FOXP3
FOXP3	protein-DNA interactions	IFNG
FOXP3	protein-protein interactions	FOXP3
FOXP3	regulation of binding	FOXP3
FOXP3	transcription	IFNG
FOXP3	ubiquitination	FOXP3
HLA-C	protein-protein interactions	HLA-C
IFNG	activation	IFNG
IFNG	activation	MAP3K5
IFNG	expression	AGPAT1
IFNG	expression	AHR
IFNG	expression	CCR6
IFNG	expression	CD86
IFNG	expression	CELSR1
IFNG	expression	CYP2E1
IFNG	expression	FOXP3
IFNG	expression	GAS5
IFNG	expression	HLA-C
IFNG	expression	IFI44L
IFNG	expression	IFIT1
IFNG	expression	IFNG
IFNG	expression	IL10RA
IFNG	expression	IRF7
IFNG	expression	MHC
IFNG	expression	MX1
IFNG	expression	OAS1
IFNG	expression	PDGFA
IFNG	expression	RAB20
IFNG	expression	RSAD2
IFNG	expression	SFRP1
IFNG	expression	USP18
IFNG	expression	XAF1
IFNG	localization	ARSB
IFNG	localization	IFNG
IFNG	localization	OAS1
IFNG	localization	RAB20
IFNG	molecular cleavage	MAP3K5
IFNG	phosphorylation	MAP3K5
IFNG	protein-protein interactions	IFNG
IFNG	regulation of binding	MAP3K5
IFNG	transcription	CYP2E1
IFNG	transcription	IFNG
IFNG	transcription	OAS1
IFNG	translocation	IFNG
IL10RA	expression	CTLA4
IL10RA	expression	FOXP3
IL10RA	expression	IFNG
IL10RA	expression	IRF7
IL10RA	expression	LMO4
IL10RA	expression	RSAD2
IL21R	expression	IFNG
IL21R	localization	IFNG
IL21R	transcription	IL21R
IRF7	activation	IRF7
IRF7	expression	CTLA4
IRF7	expression	FOXP3
IRF7	expression	IFI44L
IRF7	expression	IFIT1
IRF7	expression	IRF7
IRF7	expression	MX1
IRF7	expression	OAS1
IRF7	expression	RSAD2
IRF7	expression	USP18
IRF7	expression	XAF1
IRF7	protein-DNA interactions	IFIT1
IRF7	protein-protein interactions	IRF7
IRF7	protein-protein interactions	RSAD2
IRF7	reaction	IRF7
IRF7	regulation of binding	IRF7
IRF7	translocation	IRF7
LMO4	protein-protein interactions	LMO4
LMO4	ubiquitination	LMO4
LTBR	activation	IFNG
LTBR	expression	CD86
LTBR	localization	LTBR
LTBR	protein-protein interactions	LTBR
MAP3K5	activation	MAP3K5
MAP3K5	expression	MAP3K5
MAP3K5	molecular cleavage	MAP3K5
MAP3K5	protein-protein interactions	MAP3K5
MAP3K5	regulation of binding	MAP3K5
MAP3K5	ubiquitination	MAP3K5
MHC	membership	HLA-C
MX1	protein-protein interactions	MX1
PDCD5	activation	FOXP3
PDCD5	expression	FOXP3
PDCD5	modification	FOXP3
PDCD5	protein-protein interactions	FOXP3
PDGFA	protein-protein interactions	PDGFA
PRDM16	expression	IRF7
PRDM16	protein-protein interactions	PRDM16
PTEN	activation	MAP3K5
PTEN	activation	PTEN
PTEN	expression	CD86
PTEN	expression	CELSR1
PTEN	expression	EN1
PTEN	expression	IFNG
PTEN	expression	PTEN
PTEN	expression	SFRP1
PTEN	inhibition	PTEN
PTEN	localization	PTEN
PTEN	localization	SFRP1
PTEN	molecular cleavage	PTEN
PTEN	phosphorylation	MAP3K5
PTEN	phosphorylation	PTEN
PTEN	protein-protein interactions	PTEN
PTEN	reaction	PTEN
PTEN	regulation of binding	PTEN
PTEN	transcription	PTEN
PTEN	translocation	PTEN
PTEN	ubiquitination	PTEN
RNF5	protein-protein interactions	RNF5
RNF5	ubiquitination	RNF5
RSAD2	localization	IFNG
RSAD2	protein-protein interactions	IRF7
RSAD2	regulation of binding	IRF7
RSAD2	translocation	IRF7
S100A6	protein-protein interactions	S100A6
SFRP1	expression	SFRP1
SFRP1	protein-protein interactions	SFRP1
TNFRSF25	expression	IFNG
TNFRSF25	localization	IFNG
TNFRSF25	protein-protein interactions	TNFRSF25
USP18	expression	IFNG
USP18	expression	IRF7
USP18	expression	MX1
USP18	expression	OAS1
USP18	molecular cleavage	USP18
USP18	transcription	IRF7
USP18	ubiquitination	USP18
